# Supplementary material for: Effects of multigenerational imidacloprid and thiamethoxam stress on metabolism and physiology of Aphis glycines Matsumura (Hemiptera: Aphididae)
Source: PLoS One. 2022 Jul 8;17(7):e0271069. doi: 10.1371/journal.pone.0271069 (PMC9269462; doi:10.1371/journal.pone.0271069)
Supplement: S1 Fig — Note: Different lowercase letters indicate that the peroxidase activity of soybean aphids in the same generation under imidacloprid and thiamethoxam stresses is significantly different (P < 0.05). F1, F2, F3, F4, F5 = The first, second, third, fourth, and fifth generation of the fourth instar nymphs. LC50-IMI represents the fourth instar nymphs treated with LC50 imidacloprid; LC50-THI represents the fourth instar nymphs treated with LC50 thiamethoxam; LC30-IMI represents the fourth instar nymphs treated with LC30 imidacloprid; LC30-THI represents the fourth instar nymphs treated with LC30 thiamethoxam. (XLS) [file pone.0271069.s001.xls]

## Sheet: Sheet1
	Peroxidase activity
		F1	F2	F3	F4	F5
	control	1.24778	1.39307	1.15666	1.05022	1.08307
	control	0.862437	1.41093	1.15666	1.06802	1.06407
	control	1.17438	1.28591	1.11745	1.13923	1.08307
	lc50 imidacloprid	2.30145	2.65441	1.38863	1.54001	1.21854
	lc50 imidacloprid	2.27437	2.68678	1.38863	1.42593	1.29021
	lc50 imidacloprid	2.13899	2.65441	1.33077	1.08371	1.29021
	lc50 thiamethoxam	2.5437	2.24476	2.1345	1.82183	1.64113
	lc50 thiamethoxam	2.52566	2.3647	2.22895	1.83886	1.89491
	lc50 thiamethoxam	2.52566	2.29616	2.21006	1.85589	1.96258
	lc30 imidacloprid	1.48554	2.19267	2.18946	2.10283	1.83073
	lc30 imidacloprid	1.26169	2.1691	2.11995	2.12474	1.88021
	lc30 imidacloprid	1.50589	2.33413	2.18946	2.12474	1.80599
	lc30 thiamethoxam	1.30733	1.78866	2.43522	1.92534	1.78218
	lc30 thiamethoxam	1.33271	1.80263	2.33204	2.01129	1.71678
	lc30 thiamethoxam	1.1804	1.71879	2.41459	1.94253	1.74948
