# Supplementary material for: Effects of multigenerational imidacloprid and thiamethoxam stress on metabolism and physiology of Aphis glycines Matsumura (Hemiptera: Aphididae)
Source: PLoS One. 2022 Jul 8;17(7):e0271069. doi: 10.1371/journal.pone.0271069 (PMC9269462; doi:10.1371/journal.pone.0271069)
Supplement: S2 Fig — Note: Different lowercase letters indicate that pyruvate kinase activity of soybean aphids in the same generation under imidacloprid and thiamethoxam stresses, respectively is significantly different (P < 0.05). F1, F2, F3, F4, F5 = The first, second, third, fourth, and fifth generation of the fourth instar nymphs. LC50-IMI represents the fourth instar nymphs treated with LC50 imidacloprid; LC50-THI represents the fourth instar nymphs treated with LC50 thiamethoxam; LC30-IMI represents the fourth instar nymphs treated with LC30 imidacloprid; LC30-THI represents the fourth instar nymphs treated with LC30 thiamethoxam. (XLS) [file pone.0271069.s002.xls]

## Sheet: Sheet1
	Pyruvate kinase activity
		F1	F2	F3	F4	F5
	control	0.501734	0.725871	0.698948	0.604951	0.548471
	control	0.49323	0.584874	0.655936	0.553684	0.533513
	control	0.51449	0.626651	0.462381	0.46653	0.528527
	lc50 imidacloprid	3.34117	3.17149	2.94225	2.86256	1.97972
	lc50 imidacloprid	3.15425	3.22968	2.95902	2.87173	1.89809
	lc50 imidacloprid	3.22434	3.123	3.20211	2.70658	1.85727
	lc50 thiamethoxam	2.79631	3.33283	3.18002	2.93446	2.54406
	lc50 thiamethoxam	2.66224	3.31	3.06458	2.71324	2.31758
	lc50 thiamethoxam	2.85377	3.49263	3.04359	2.70673	2.55161
	lc30 imidacloprid	1.86029	2.55654	2.35989	2.29698	2.336
	lc30 imidacloprid	1.88288	2.49639	2.21084	2.2786	2.20525
	lc30 imidacloprid	1.85276	2.62872	2.30193	2.28779	2.2314
	lc30 thiamethoxam	1.40473	1.66367	2.41359	2.24484	1.65711
	lc30 thiamethoxam	1.34601	1.68146	2.45016	2.29794	1.58754
	lc30 thiamethoxam	1.16534	1.76598	2.633	2.33656	1.78993
