# Supplementary material for: Effects of multigenerational imidacloprid and thiamethoxam stress on metabolism and physiology of Aphis glycines Matsumura (Hemiptera: Aphididae)
Source: PLoS One. 2022 Jul 8;17(7):e0271069. doi: 10.1371/journal.pone.0271069 (PMC9269462; doi:10.1371/journal.pone.0271069)
Supplement: S3 Fig — Note: Different lowercase letters indicate that trehalase activity of soybean aphids in the same generation under imidacloprid and thiamethoxam stress is significantly different (P < 0.05). F1, F2, F3, F4, F5 = The first, second, third, fourth, and fifth generation of the fourth instar nymphs. LC50-IMI represents the fourth instar nymphs treated with LC50 imidacloprid; LC50-THI represents the fourth instar nymphs treated with LC50 thiamethoxam; LC30-IMI represents the fourth instar nymphs treated with LC30 imidacloprid; LC30-THI represents the fourth instar nymphs treated with LC30 thiamethoxam. (XLS) [file pone.0271069.s003.xls]

## Sheet: Sheet1
	Trehalase activity
		F1	F2	F3	F4	F5
	control	7.55541	7.34929	6.50633	6.52088	6.30507
	control	7.51779	7.37583	6.46584	6.47546	6.26317
	control	7.49091	7.29886	6.63682	6.46537	6.16704
	lc50 imidacloprid	3.43215	3.32633	2.79379	2.50932	2.25848
	lc50 imidacloprid	3.49917	3.48	2.64166	2.46451	2.09305
	lc50 imidacloprid	3.705	3.32633	2.76613	2.4197	2.2369
	lc50 thiamethoxam	5.00434	4.29126	4.15155	4.02232	3.95008
	lc50 thiamethoxam	5.18531	4.10839	4.04527	3.95899	3.85671
	lc50 thiamethoxam	5.31228	4.28338	4.30776	3.86313	3.93271
	lc30 imidacloprid	4.11029	3.5209	3.03314	2.67829	2.53817
	lc30 imidacloprid	4.20099	3.5209	3.03748	2.73615	2.4252
	lc30 imidacloprid	4.21748	3.59906	3.21105	2.66175	2.65491
	lc30 thiamethoxam	6.32173	5.86916	5.73166	5.41248	4.81692
	lc30 thiamethoxam	6.56734	5.92627	5.565	5.60994	4.61785
	lc30 thiamethoxam	6.53886	5.84378	5.62659	5.60289	4.77766
