# Supplementary material for: Effects of multigenerational imidacloprid and thiamethoxam stress on metabolism and physiology of Aphis glycines Matsumura (Hemiptera: Aphididae)
Source: PLoS One. 2022 Jul 8;17(7):e0271069. doi: 10.1371/journal.pone.0271069 (PMC9269462; doi:10.1371/journal.pone.0271069)
Supplement: S1 Table — SE = Standard error. (XLS) [file pone.0271069.s004.xls]

## Sheet: Sheet1
	Determination of toxicity of imidacloprid to the 4th instar nymphs	concentration	Mean of total insect	Average number of deaths
		30.05	20	19
		19.95	20	18
		10.05	20	15
		5.64	20	10
		3.47	20	6
		2.59	20	4
		1.72	20	2
		concentration	Mean of total insect	Average number of deaths
	Determination of toxicity of thiamethoxam to the 4th instar nymphs	56.45	20	19
		30.62	20	17
		18.35	20	14
		10.8	20	11
		6.38	20	6
		4.64	20	4
		2.98	20	2
