# Supplementary material for: Effects of multigenerational imidacloprid and thiamethoxam stress on metabolism and physiology of Aphis glycines Matsumura (Hemiptera: Aphididae)
Source: PLoS One. 2022 Jul 8;17(7):e0271069. doi: 10.1371/journal.pone.0271069 (PMC9269462; doi:10.1371/journal.pone.0271069)
Supplement: S2 Table — Different lowercase letters of the same row in the table indicate significant differences on juvenile hormone titer, and the significance level is 0.05. F1, F2, F3, F4, F5 = The first, second, third, fourth, and fifth generation. L1, L2, L3, L4, L5 = The first, second, third, fourth, and fifth instar nymphs. The titer unit of juvenile hormone is “ng / L”. (XLS) [file pone.0271069.s005.xls]

## Sheet: Sheet1
		juvenile hormone			control	lc50 imidacloprid	lc50 thiamethoxam	lc30 imidacloprid	lc30 thiamethoxam
			The first instar nymphs	F1	61.5139	166.516	112.016	271.947	342.393
			The first instar nymphs	F1	61.3711	166.849	112.635	271.376	341.583
			The first instar nymphs	F1	60.9903	167.087	111.873	270.995	341.679
					control	lc50 imidacloprid	lc50 thiamethoxam	lc30 imidacloprid	lc30 thiamethoxam
			The first instar nymphs	F2	60.9427	166.088	112.206	277.944	291.462
			The first instar nymphs	F2	61.0379	165.421	113.396	276.564	291.986
			The first instar nymphs	F2	60.9142	165.897	112.825	277.135	291.653
					control	lc50 imidacloprid	lc50 thiamethoxam	lc30 imidacloprid	lc30 thiamethoxam
			The first instar nymphs	F3	60.0384	189.363	117.109	143.241	105.257
			The first instar nymphs	F3	59.7528	190.22	116.395	141.622	105.257
			The first instar nymphs	F3	60.6571	190.458	116.633	142.622	106.97
					control	lc50 imidacloprid	lc50 thiamethoxam	lc30 imidacloprid	lc30 thiamethoxam
			The first instar nymphs	F4	58.9912	188.412	61.6091	139.48	85.3608
			The first instar nymphs	F4	59.7052	187.698	61.2759	138.909	84.98
			The first instar nymphs	F4	59.1816	187.364	60.5619	139.099	84.6944
					control	lc50 imidacloprid	lc50 thiamethoxam	lc30 imidacloprid	lc30 thiamethoxam
			The first instar nymphs	F5	54.5645	140.67	58.2296	136.386	57.3728
			The first instar nymphs	F5	53.1366	141.289	59.0864	136.767	56.2781
			The first instar nymphs	F5	53.0414	141.527	58.1344	137.624	57.1348
					control	lc50 imidacloprid	lc50 thiamethoxam	lc30 imidacloprid	lc30 thiamethoxam
			The second instar nymphs	F1	59.1816	124.868	82.5524	137.719	116.681
			The second instar nymphs	F1	59.0864	124.011	83.5996	138.338	116.3
			The second instar nymphs	F1	58.8484	124.677	83.6948	137.1	116.633
					control	lc50 imidacloprid	lc50 thiamethoxam	lc30 imidacloprid	lc30 thiamethoxam
			The second instar nymphs	F2	52.4702	131.293	92.6909	140.099	117.537
			The second instar nymphs	F2	52.0894	130.541	92.1197	140.908	117.728
			The second instar nymphs	F2	52.2798	130.865	93.0717	139.909	118.585
					control	lc50 imidacloprid	lc50 thiamethoxam	lc30 imidacloprid	lc30 thiamethoxam
			The second instar nymphs	F3	48.6623	134.53	94.0713	183.794	90.311
			The second instar nymphs	F3	48.4719	135.244	94.5949	184.318	91.501
			The second instar nymphs	F3	47.6151	135.768	93.6429	184.032	91.1202
					control	lc50 imidacloprid	lc50 thiamethoxam	lc30 imidacloprid	lc30 thiamethoxam
			The second instar nymphs	F4	46.1396	135.101	76.2218	130.675	77.1262
			The second instar nymphs	F4	45.378	134.006	76.2694	131.198	77.8402
			The second instar nymphs	F4	45.616	134.768	75.9839	130.103	78.6018
					control	lc50 imidacloprid	lc50 thiamethoxam	lc30 imidacloprid	lc30 thiamethoxam
			The second instar nymphs	F5	45.5208	132.245	67.1781	119.822	71.1764
			The second instar nymphs	F5	45.4732	131.674	68.7013	120.774	72.4616
			The second instar nymphs	F5	45.0924	131.769	68.3205	120.869	72.1284
					control	lc50 imidacloprid	lc50 thiamethoxam	lc30 imidacloprid	lc30 thiamethoxam
			The third instar nymphs	F1	52.2322	104.876	81.0769	93.4525	149.857
			The third instar nymphs	F1	52.0894	105.495	81.6957	93.8333	150.285
			The third instar nymphs	F1	52.5654	105.638	82.2669	93.1193	150
					control	lc50 imidacloprid	lc50 thiamethoxam	lc30 imidacloprid	lc30 thiamethoxam
			The third instar nymphs	F2	45.9016	113.92	75.0795	99.4023	102.877
			The third instar nymphs	F2	46.1396	114.443	74.6511	100.83	101.83
			The third instar nymphs	F2	45.9968	114.634	74.8415	100.069	101.782
					control	lc50 imidacloprid	lc50 thiamethoxam	lc30 imidacloprid	lc30 thiamethoxam
			The third instar nymphs	F3	42.9029	114.681	47.044	178.035	84.4564
			The third instar nymphs	F3	41.7605	113.967	46.9012	178.083	85.1704
			The third instar nymphs	F3	42.8077	114.586	46.1872	178.035	84.8372
					control	lc50 imidacloprid	lc50 thiamethoxam	lc30 imidacloprid	lc30 thiamethoxam
			The third instar nymphs	F4	35.8583	114.205	45.14	96.5464	64.1794
			The third instar nymphs	F4	34.0972	114.301	45.7112	97.5936	64.0842
			The third instar nymphs	F4	34.3352	114.634	44.2357	97.3556	63.4178
					control	lc50 imidacloprid	lc50 thiamethoxam	lc30 imidacloprid	lc30 thiamethoxam
			The third instar nymphs	F5	35.6679	89.359	45.9492	91.6438	62.9895
			The third instar nymphs	F5	34.9539	88.9782	45.14	91.2154	63.5606
			The third instar nymphs	F5	34.2876	88.8354	44.8544	90.787	63.0371
					control	lc50 imidacloprid	lc50 thiamethoxam	lc30 imidacloprid	lc30 thiamethoxam
			The fourth instar nymphs	F1	29.7181	95.9752	80.1725	70.9384	69.2249
			The fourth instar nymphs	F1	29.4801	96.2132	79.7917	70.4148	69.0821
			The fourth instar nymphs	F1	29.8133	96.0704	80.9341	69.7484	69.4629
					control	lc50 imidacloprid	lc50 thiamethoxam	lc30 imidacloprid	lc30 thiamethoxam
			The fourth instar nymphs	F2	18.1041	98.6883	70.51	90.1682	65.7978
			The fourth instar nymphs	F2	17.2949	99.5451	69.2725	90.0254	64.8934
			The fourth instar nymphs	F2	17.7233	99.1643	69.2249	91.1202	64.941
					control	lc50 imidacloprid	lc50 thiamethoxam	lc30 imidacloprid	lc30 thiamethoxam
			The fourth instar nymphs	F3	17.1521	100.592	42.0461	176.036	44.426
			The fourth instar nymphs	F3	16.7237	101.83	43.2361	175.608	44.8544
			The fourth instar nymphs	F3	16.9617	101.068	42.4745	175.417	43.8549
					control	lc50 imidacloprid	lc50 thiamethoxam	lc30 imidacloprid	lc30 thiamethoxam
			The fourth instar nymphs	F4	16.0097	81.7433	43.1885	94.0713	30.8605
			The fourth instar nymphs	F4	17.1045	81.2197	42.1413	93.5001	31.2889
			The fourth instar nymphs	F4	16.6285	80.8865	42.3317	94.2617	31.86
					control	lc50 imidacloprid	lc50 thiamethoxam	lc30 imidacloprid	lc30 thiamethoxam
			The fourth instar nymphs	F5	15.7242	79.4585	38.8094	87.2647	29.2897
			The fourth instar nymphs	F5	16.2477	79.7441	39.4282	86.6459	28.2902
			The fourth instar nymphs	F5	15.9621	81.9337	39.1902	86.7887	28.8613
					control	lc50 imidacloprid	lc50 thiamethoxam	lc30 imidacloprid	lc30 thiamethoxam
			The adults	F1	18.1517	82.0289	69.4153	51.5182	97.4508
			The adults	F1	18.2469	81.9337	69.2249	51.5658	98.4979
			The adults	F1	17.9613	81.2673	68.5585	50.8042	98.9263
					control	lc50 imidacloprid	lc50 thiamethoxam	lc30 imidacloprid	lc30 thiamethoxam
			The adults	F2	17.1045	87.0743	64.1794	105.59	94.1189
			The adults	F2	16.0573	88.3119	63.5606	106.019	94.2617
			The adults	F2	16.2001	88.4547	63.3702	105.733	95.2612
					control	lc50 imidacloprid	lc50 thiamethoxam	lc30 imidacloprid	lc30 thiamethoxam
			The adults	F3	15.0578	86.4555	54.5645	180.272	43.2361
			The adults	F3	15.2958	87.1695	53.7554	180.129	43.8549
			The adults	F3	16.2001	87.4551	53.1366	181.462	42.6649
					control	lc50 imidacloprid	lc50 thiamethoxam	lc30 imidacloprid	lc30 thiamethoxam
			The adults	F4	13.725	87.0743	50.2807	80.6009	31.4317
			The adults	F4	14.1534	86.6459	50.3283	81.0769	30.7653
			The adults	F4	14.439	86.2651	49.8999	81.6481	31.2889
					control	lc50 imidacloprid	lc50 thiamethoxam	lc30 imidacloprid	lc30 thiamethoxam
			The adults	F5	14.915	86.5031	45.2828	66.369	31.9076
			The adults	F5	13.8678	86.9791	44.4736	65.7026	30.3845
			The adults	F5	13.725	87.3123	44.7116	65.417	29.3849
