# Supplementary material for: Effects of multigenerational imidacloprid and thiamethoxam stress on metabolism and physiology of Aphis glycines Matsumura (Hemiptera: Aphididae)
Source: PLoS One. 2022 Jul 8;17(7):e0271069. doi: 10.1371/journal.pone.0271069 (PMC9269462; doi:10.1371/journal.pone.0271069)
Supplement: S3 Table — Different lowercase letters of the same row in the table indicate significant differences on molting hormone titer, and the significance level is 0.05. F1, F2, F3, F4, F5 = The first, second, third, fourth, and fifth generation. L1, L2, L3, L4, L5 = The first, second, third, fourth, and fifth instar nymphs. The titer unit of molting hormone is “ng / L”. (XLS) [file pone.0271069.s006.xls]

## Sheet: Sheet1
		molting hormone			control	lc50 imidacloprid	lc50 thiamethoxam	lc30 imidacloprid	lc30 thiamethoxam
			The first instar nymphs	F1	25.9438	22.08	21.8491	74.8919	26.0979
			The first instar nymphs	F1	25.8887	22.2454	21.673	75.3432	26.395
			The first instar nymphs	F1	25.0412	22.1	21.8161	74.7928	26.0978
					control	lc50 imidacloprid	lc50 thiamethoxam	lc30 imidacloprid	lc30 thiamethoxam
			The first instar nymphs	F2	23.54	22.61	16.3016	30.72	24.799
			The first instar nymphs	F2	24	22.06	17.1712	30.29	25.2503
			The first instar nymphs	F2	23.87	22.58	16.7529	31.02	25.6466
					control	lc50 imidacloprid	lc50 thiamethoxam	lc30 imidacloprid	lc30 thiamethoxam
			The first instar nymphs	F3	23.59	20.5393	16.2026	26.67	25.1512
			The first instar nymphs	F3	23.52	20.3962	15.5641	27.28	25.1623
			The first instar nymphs	F3	24.61	20.7264	15.4871	26.52	26.2299
					control	lc50 imidacloprid	lc50 thiamethoxam	lc30 imidacloprid	lc30 thiamethoxam
			The first instar nymphs	F4	24.0285	11.1	14.0342	27.0995	26.2299
			The first instar nymphs	F4	23.7644	10.15	15.1789	27.0885	26.6482
			The first instar nymphs	F4	24.0175	9.58	14.9698	26.9234	25.8997
					control	lc50 imidacloprid	lc50 thiamethoxam	lc30 imidacloprid	lc30 thiamethoxam
			The first instar nymphs	F5	23.5332	8.80585	14.8597	25.0412	25.5035
			The first instar nymphs	F5	23.4782	8.33255	14.8377	25.3494	26.0648
			The first instar nymphs	F5	23.4452	8.22248	14.6175	25.1733	25.3934
					control	lc50 imidacloprid	lc50 thiamethoxam	lc30 imidacloprid	lc30 thiamethoxam
			The second instar nymphs	F1	24.3808	21.1447	15.7403	95.1778	26.2519
			The second instar nymphs	F1	24.722	21.13	15.4321	95.0897	26.307
			The second instar nymphs	F1	24.6559	21.23	15.8173	95.585	26.296
					control	lc50 imidacloprid	lc50 thiamethoxam	lc30 imidacloprid	lc30 thiamethoxam
			The second instar nymphs	F2	24.62	21.7391	12.6143	46.04	25.9768
			The second instar nymphs	F2	23.78	21.3208	13.1426	45.72	25.8227
			The second instar nymphs	F2	24.19	21.1667	12.207	45.67	26.2299
					control	lc50 imidacloprid	lc50 thiamethoxam	lc30 imidacloprid	lc30 thiamethoxam
			The second instar nymphs	F3	22.21	20.1761	11.1393	25.3384	25.6686
			The second instar nymphs	F3	23.37	19.3506	11.5246	25.1182	26.0428
			The second instar nymphs	F3	23.23	19.0864	11.4475	25.0632	25.8667
					control	lc50 imidacloprid	lc50 thiamethoxam	lc30 imidacloprid	lc30 thiamethoxam
			The second instar nymphs	F4	23.6543	13.2307	11.3044	24.4578	25.7676
			The second instar nymphs	F4	23.269	13.0215	10.9082	24.9421	25.4925
			The second instar nymphs	F4	22.9719	13.748	11.6897	24.4908	25.9658
					control	lc50 imidacloprid	lc50 thiamethoxam	lc30 imidacloprid	lc30 thiamethoxam
			The second instar nymphs	F5	24.744	9.49929	11.0623	25.8777	25.2613
			The second instar nymphs	F5	24.9861	9.41124	11.3154	25.7676	24.9641
			The second instar nymphs	F5	24.8761	9.41124	11.0733	25.7126	25.2283
					control	lc50 imidacloprid	lc50 thiamethoxam	lc30 imidacloprid	lc30 thiamethoxam
			The third instar nymphs	F1	21.8381	20.8585	17.9307	30.8088	23.203
			The third instar nymphs	F1	21.662	21.3979	18.3709	30.7318	23.6323
			The third instar nymphs	F1	21.695	21.651	18.2609	31.3152	24.2377
					control	lc50 imidacloprid	lc50 thiamethoxam	lc30 imidacloprid	lc30 thiamethoxam
			The third instar nymphs	F2	22.6967	19.4716	8.61873	26.11	23.5993
			The third instar nymphs	F2	22.7517	19.9339	8.69578	24.73	23.5772
			The third instar nymphs	F2	22.4876	19.5927	9.3452	26	23.6653
					control	lc50 imidacloprid	lc50 thiamethoxam	lc30 imidacloprid	lc30 thiamethoxam
			The third instar nymphs	F3	21.7941	19.8569	8.69578	23.3681	22.2344
			The third instar nymphs	F3	22.1133	19.9339	9.65339	23.3571	21.9702
			The third instar nymphs	F3	22.0693	19.0864	8.60773	23.3021	22.0913
					control	lc50 imidacloprid	lc50 thiamethoxam	lc30 imidacloprid	lc30 thiamethoxam
			The third instar nymphs	F4	21.552	12.119	8.79485	22.7957	21.9372
			The third instar nymphs	F4	21.4309	11.7337	9.80749	23.7644	21.684
			The third instar nymphs	F4	20.6835	13.2087	8.98196	23.6983	22.4986
					control	lc50 imidacloprid	lc50 thiamethoxam	lc30 imidacloprid	lc30 thiamethoxam
			The third instar nymphs	F5	22.9388	5.04146	8.43161	23.0709	21.8491
			The third instar nymphs	F5	22.6857	4.9424	9.70843	23.214	22.8398
			The third instar nymphs	F5	21.8051	5.17354	9.68641	23.3681	22.0473
					control	lc50 imidacloprid	lc50 thiamethoxam	lc30 imidacloprid	lc30 thiamethoxam
			The fourth instar nymphs	F1	19.1524	18.2829	7.60609	24.8651	22.1794
			The fourth instar nymphs	F1	20.055	18.7232	7.71616	24.8541	21.541
			The fourth instar nymphs	F1	19.1634	17.7435	7.58408	24.2487	21.4749
					control	lc50 imidacloprid	lc50 thiamethoxam	lc30 imidacloprid	lc30 thiamethoxam
			The fourth instar nymphs	F2	18.1068	16.6208	7.58408	21.3648	21.7831
			The fourth instar nymphs	F2	19.1084	16.6428	7.3089	21.0456	21.8381
			The fourth instar nymphs	F2	18.3709	16.5768	7.65012	21.0346	21.684
					control	lc50 imidacloprid	lc50 thiamethoxam	lc30 imidacloprid	lc30 thiamethoxam
			The fourth instar nymphs	F3	18.0187	16.907	7.08876	20.2972	19.6808
			The fourth instar nymphs	F3	18.2609	16.4557	7.05574	21.3318	19.7248
			The fourth instar nymphs	F3	19.0754	17.1051	7.04473	21.3758	19.6257
					control	lc50 imidacloprid	lc50 thiamethoxam	lc30 imidacloprid	lc30 thiamethoxam
			The fourth instar nymphs	F4	19.1744	13.9901	6.30726	20.11	19.9229
			The fourth instar nymphs	F4	18.2058	13.9681	5.60281	20.2421	20.099
			The fourth instar nymphs	F4	19.5707	14.0452	6.2082	20.7484	19.8569
					control	lc50 imidacloprid	lc50 thiamethoxam	lc30 imidacloprid	lc30 thiamethoxam
			The fourth instar nymphs	F5	18.1618	9.25714	3.12624	20.4513	18.9763
			The fourth instar nymphs	F5	19.4606	9.2021	3.6876	21.0456	18.8883
			The fourth instar nymphs	F5	18.0848	9.3452	3.75364	20.7264	19.9449
					control	lc50 imidacloprid	lc50 thiamethoxam	lc30 imidacloprid	lc30 thiamethoxam
			The adults	F1	17.0611	15.9714	15.311	21.8381	20.3962
			The adults	F1	16.7749	16.03	15.355	21.64	20.3192
			The adults	F1	17.1271	16.09	15.344	21.9042	20.3632
					control	lc50 imidacloprid	lc50 thiamethoxam	lc30 imidacloprid	lc30 thiamethoxam
			The adults	F2	17.4684	16.3126	10.1597	21.46	19.3175
			The adults	F2	18.1618	17.1932	9.76346	21.49	19.1414
			The adults	F2	17.6225	16.6098	10.5119	20.42	19.1524
					control	lc50 imidacloprid	lc50 thiamethoxam	lc30 imidacloprid	lc30 thiamethoxam
			The adults	F3	16.7529	12.3721	11.1063	17.8976	19.2295
			The adults	F3	16.2026	11.7667	11.5246	17.8756	19.1304
			The adults	F3	16.8189	11.9428	11.3595	18.0848	19.0203
					control	lc50 imidacloprid	lc50 thiamethoxam	lc30 imidacloprid	lc30 thiamethoxam
			The adults	F4	16.7859	7.11077	10.633	17.04	19.1414
			The adults	F4	17.0501	6.06511	10.7981	16.06	19.3396
			The adults	F4	17.1382	5.94403	10.8642	16.29	18.5801
					control	lc50 imidacloprid	lc50 thiamethoxam	lc30 imidacloprid	lc30 thiamethoxam
			The adults	F5	17.7655	4.05083	11.5466	15.9054	18.3379
			The adults	F5	16.962	4.50211	11.5796	16.4007	18.7342
			The adults	F5	17.0941	4.27097	10.9522	16.3346	18.2939
